# Supplementary material for: Identification of Novel CB2 Ligands through Virtual Screening and In Vitro Evaluation
Source: J Chem Inf Model. 2023 Jan 24;63(3):1012–27. doi: 10.1021/acs.jcim.2c01503 (PMC9930120; doi:10.1021/acs.jcim.2c01503)
Supplement: Supplementary file 2 — ci2c01503_si_002.zip [file ci2c01503_si_002.zip]

Archive with 13 entries (13 files):
- CD05164_LCMS.pdf
- CD05164_NMR.pdf
- F127-0520.pdf
- F3167-1559.pdf
- F6411-1421.pdf
- J084-0328.pdf
- Purity_and_identity_files.xlsx
- STK492855.PDF
- STK643755.PDF
- STL099362.PDF
- STL414105.pdf
- STL414201.pdf
- STL569224.pdf
