# Supplementary material for: Identification of Novel CB2 Ligands through Virtual Screening and In Vitro Evaluation
Source: J Chem Inf Model. 2023 Jan 24;63(3):1012–27. doi: 10.1021/acs.jcim.2c01503 (PMC9930120; doi:10.1021/acs.jcim.2c01503)
Supplement: Supplementary file 2 — ci2c01503_si_002.zip [file ci2c01503_si_002.zip › Purity_and_identity_files.xlsx]

## Sheet: Purity and identity
ID	ZINC ID	Remarks	Supplier	Sub-supplier	Compound code	Purity/minimum purity (specification)	Attached files
AS-1	ZINC000009043923		MolPort	Otava	7020310173	0.95	not provided
AS-2	ZINC000010433568		MolPort	Life Chemicals	F3167-1559	>90%	H-NMR
AS-3	ZINC000012442653		MolPort	Vitas-M Laboratory	STL099362	>90%	H-NMR
AS-4	ZINC000013691866		MolPort	Vitas-M Laboratory	STK643755	>90%	H-NMR
AS-5	ZINC000013893769		MolPort	Vitas-M Laboratory	STK492855	>90%	H-NMR
AS-6	ZINC000020066886		MolPort	ENAMINE	Z89794375	>90%	not provided
AS-7	ZINC000020414208		MolPort	Maybridge	CD05164	>90%	H-NMR, LCMS
AS-8	ZINC000021727012	racemic mixture	MolPort	ChemDiv	J084-0328	>90%	H-NMR
AS-9	ZINC000022535815		MolPort	Vitas-M Laboratory	STL414105	>95%	H-NMR
AS-10	ZINC000025665877		MolPort	UkrOrgSynthesis	PB203954890	>90%	not provided
AS-11	ZINC000032952152		MolPort	ChemDiv	F127-0520	>90%	H-NMR
AS-12	ZINC000036615775		MolPort	Vitas-M Laboratory	STL414201	>90%	H-NMR
AS-13	ZINC000059352726		MolPort	UkrOrgSynthesis	PB786061104	>90%	not provided
AS-14	ZINC000090610158		MolPort	Life Chemicals	F6411-1421	0.98	HPLC
AS-15	ZINC000306134726	trifluoroacetic acid salt	MolPort	WuXi LabNetwork	WX145153_Y10C015	90.34%	not provided
AS-16	ZINC000825148912	racemic mixture	MolPort	Vitas-M Laboratory	STL569224	>90%	H-NMR
