# Supplementary material for: Identification of Novel CB2 Ligands through Virtual Screening and In Vitro Evaluation
Source: J Chem Inf Model. 2023 Jan 24;63(3):1012–27. doi: 10.1021/acs.jcim.2c01503 (PMC9930120; doi:10.1021/acs.jcim.2c01503)
Supplement: Supplementary file 3 — ci2c01503_si_003.xlsx [file ci2c01503_si_003.xlsx]

## Sheet: SMILES
SMILES	ZINC_ID	ID
Cc1sc2nc(SCC(=O)c3ccc4c(c3)N(C)C(=O)CO4)nc(O)c2c1-c1ccccc1	ZINC000009043923	AS-1
CCOC(=O)c1ccc(NC(=O)Cn2c(=O)nc(-c3ccccc3)c3cc(Cl)ccc32)cc1	ZINC000010433568	AS-2
COc1cccc(Oc2c(C)oc3c4c(ccc3c2=O)OCN(Cc2ccccn2)C4)c1	ZINC000012442653	AS-3
Cc1nn(-c2ccccc2)c(C)c1CCc1nn2c(-c3ccccc3F)nnc2s1	ZINC000013691866	AS-4
Cc1ccccc1-c1cc(C(=O)N2CCN(Cc3ccc4c(c3)OCO4)CC2)c2ccccc2n1	ZINC000013893769	AS-5
Cc1cc(CSc2nnc(-c3nn(Cc4ccccc4)c(=O)c4ccccc34)o2)no1	ZINC000020066886	AS-6
COc1ccc(C(=O)/C=C(\C(=O)c2ccccc2)c2ccccc2)cc1CN1CCOCC1	ZINC000020414208	AS-7
C[C@H](Sc1nnc2c3ccccc3nc(-c3ccccc3)n12)C(=O)NC[C@@H]1CCCO1	ZINC000021727012	AS-8
COc1cccc(-c2nn(Cn3nc([N+](=O)[O-])cc3C)c(-c3cccc(OC)c3)c2Cl)c1	ZINC000022535815	AS-9
Cc1nn(Cc2ccccc2)c(Cl)c1C(=O)NCc1ccccc1Cn1ccnc1	ZINC000025665877	AS-10
O=C(NCc1cccs1)c1cccc(Nc2nn3c(=O)c4ccccc4nc3s2)c1	ZINC000032952152	AS-11
Cc1cc(C(=O)Nc2cccc(C)c2C)c2c(C)nn(Cc3ccccc3)c2n1	ZINC000036615775	AS-12
Cc1nn(-c2ccccc2)c(C)c1C(=O)C(=O)Nc1cc(F)ccc1NC(=O)c1ccccn1	ZINC000059352726	AS-13
COCc1cc2nn(CC(=O)NCc3ccccc3Cl)c(=O)n2c(-c2ccccc2)n1	ZINC000090610158	AS-14
CN(Cc1ccccn1)C(=O)c1c2ccccc2c2n1CCCN(Cc1ccccc1)C2=O	ZINC000306134726	AS-15
Cc1cc(C)n(C[C@@H](O)c2ccc(-n3c4c(c5ccccc5c3=O)C(=O)c3ccccc3-4)cc2)n1	ZINC000825148912	AS-16
